# Supplementary material for: Performance of a Novel Computational Hyperemic Resistance Index Derived from Cardiac CT in Coronary Chronic Syndromes
Source: J Clin Med. 2025 Oct 15;14(20):7270. doi: 10.3390/jcm14207270 (PMC12565267; doi:10.3390/jcm14207270)
Supplement: Supplementary file 1 [file jcm-14-07270-s001.zip]

Archive with 1 entries (1 files):
- jcm-3927583-supplementary.pdf
